# Supplementary material for: Educational outcomes of children in contact with social care in England: a systematic review
Source: Syst Rev. 2019 Jun 28;8:155. doi: 10.1186/s13643-019-1071-z (PMC6599338; doi:10.1186/s13643-019-1071-z)
Supplement: Supplementary file 4 — Routine Department for Education data collated. (XLSX 28 kb) [file 13643_2019_1071_MOESM4_ESM.xlsx]

## Sheet: COVER SHEET
	ADDITIONAL FILE 4
	Citation
	Matthew A Jay and Louise Mc Grath-Lone
	Educational outcomes of children in contact with social care in England: a systematic review
	Additional File 4: summary of Department for Education statistical releases
	Sources
	All data in this spreadsheet were obtained from the Department for Educaton (DfE) website
	https://www.gov.uk/government/organisations/department-for-education/about/statistics
	The tables used were the Outcomes for looked after children; pupil absence; and exclusions.
	Data were Crown Copyright and some also published under the Open Government Licence.

## Sheet: AF1 Table. KS1-4 results
	Key Stage 1	Percent achieving level 2 (2000 to 2015) / the expected standard (2016 to 2017)
		2000	2001	2002	2003	2004	2005	2006	2007	2008	2009	2010	2011	2012	2013	2014	2015	2016	2017
	Children looked after for 12 months
	Reading	46.4	45.1	46.2	50.8	54.4	57.2	57.3	61	60	62	64	64	67	69	71	71	50	51
	Writing	48.6	50.6	52.4	48.5	48.3	51.8	50	55	53	54	56	56	57	61	61	63	37	39
	Spelling test*	38.2	42.2	44.8
	Mathematics	53.8	55.8	57.9	61	63.5	64.4	64	70	66	68	68	68	71	71	72	73	46	46
	Science																	58	60
	All children / not looked after
	Reading	83	84	84	84	85	85	84	84	84	84	85	85	87	89	90	91	74	76
	Writing	84	86	86	81	82	82	81	80	80	81	81	81	83	85	86	88	66	68
	Spelling test*	71	75	78
	Mathematics	90	91	90	90	90	91	90	90	90	89	89	90	91	91	92	93	73	75
	Science																	82	83
	* From September 2003, the spelling test contributed to the writing task and was therefore not reported as a separate item.
	Prior to 2006, data on looked after children were collected through the OC2 return and the comparison group includes all children. The data presented above from 2006 onwards are from the matched CLA-NPD dataset.
	Key Stage 2	Percent achieving level 4 (2000 to 2015) / the expected standard (2016 to 2017)
		2000	2001	2002	2003	2004	2005	2006	2007	2008	2009	2010	2011	2012	2013	2014	2015	2016	2017
	Children looked after for 12 months
	English	32.3	33.3	34.6	37.1	39.9	42.1	43	49	50	48	50	54	60
	Mathematics	30.4	29.1	34.2	34.8	37.2	37.6	40	46	47	47	47	52	56	59	60	64	41	46
	Science	44	49.8	51.7	52.9	53	53.4	57	58	60	62	53
	English and mathematics							32	37	38	37	40	43	50
	Reading										59	54	59	64	63	68	71	41	45
	Writing													51	55	59	61	46	48
	Spelling, punctuation and grammer														45	49	54	44	50
	Reading, writing and mathematics													42	45	48	52	25	32
	All children / not looked after
	English	74	75	75	75	77	79	79	81	82	81	81	82	85
	Mathematics	71	71	73	73	74	75	76	78	79	79	80	81	84	85	86	87	70	75
	Science	84	87	86	87	86	86	87	88	88	88	85
	English and mathematics							70	72	73	73	74	75	79
	Reading										86	83	84	87	86	89	89	66	72
	Writing													81	83	85	87	74	76
	Spelling, punctuation and grammer														74	76	80	73	77
	Reading, writing and mathematics													75	76	79	80	54	61
	Children in need
	Mathematics													53	56	58	60	40	44
	Reading														57	62	64	38	43
	Writing														51	55	58	44	45
	Spelling, punctuation and grammer														41	46	50	42	47
	Reading, writing and mathematics														42	46	49	25	31
	Prior to 2006, data on looked after children were collected through the OC2 return and the comparison group includes all children. The data presented above from 2006 onwards are from the matched CLA-NPD dataset.
	Key Stage 3	Percent achieving level 5
		2000	2001	2002	2003	2004	2005	2006	2007	2008	2009	2010	2011	2012	2013	2014	2015	2016	2017
	Children looked after for 12 months
	English	18.9	20.3	22.1	22.3	22.5	26.7	28.1	29.2	30
	Mathematics	19.4	21.6	21.4	23.3	25.8	28.3	32.5	30.7	33
	Science	17.9	21.1	21.8	23.2	20.7	25.9	29.4	29.2	29
	All children
	English	63	64	66	69	71	74	73	74	73
	Mathematics	65	66	67	71	73	74	77	76	77
	Science	59	66	66	68	66	70	72	73	71
	Data on looked after children were collected through the OC2 statistical return and the comparison group includes all children.
	Key Stage 4	Percent achieving the threshold given
		2000	2001	2002	2003	2004	2005	2006	2007	2008	2009	2010	2011	2012	2013	2014	2015	2016	2017
	Children looked after for 12 months
	1+ GCSE A* to G or GNVQ	49.2	49.6	53.2	52.9	56.1	60.2	57.7
	5+ GCSEs A* to G	35.5	33.1	36.3	36.8	39.4	40.7	40.7
	5+ GCSEs A* to C	7.3	8	7.5	8.7	9.4	10.8	11.8	16.5	19.5	24	28.8	33.5	37.2	37.2	16.5	18.3
	5+ GCSEs A* to C incl Eng and Maths							5.9	8.7	10.2	10.9	12.5	13.6	15.4	16.2	14.3	15.9	17.5
	English Baccalaureate													1.3	2.5	2.7	2.8	2.8	2.7
	All children / not looked after
	1+ GCSE A* to G or GNVQ	94	95	95	95	96	96	98
	5+ GCSEs A* to G	89	90	90	89	89	89	89
	5+ GCSEs A* to C	79	48	50	53	54	56	59	60.5	64.1	69.1	74.7	78.8	80.9	80.3	63.2	64.1
	5+ GCSEs A* to C incl Eng and Maths							45.6	45.6	46.6	49.1	52.9	58.5	59.3	59.4	55	55.2	58.8
	English Baccalaureate													18.2	22.8	22.7	22.6	22.9	21.9
	Children in need
	5+ GCSEs A* to C													33.3	35.3	19.2	19.4
	5+ GCSEs A* to C incl Eng and Maths													15	16.1	15.1	14.9
	English Baccalaureate																	4	3.9
	Prior to 2006, data on looked after children were collected through the OC2 return and the comparison group includes all children. The data presented above from 2006 onwards are from the matched CLA-NPD dataset.
	Note that changes in the way GCSEs were scored in 2014 account for the large decrease in scores across all groups.
	Further information on the methodology changes can be found in the statistical release: Revised GCSE and equivalent results in England at https://www.gov.uk/government/statistics/revised-gcse-and-equivalent-results-in-england-2014-to-2015.

## Sheet: AF2 Table. Exclusions
	% receiving permanent exclusion	2000	2001	2002	2003	2004	2005	2006	2007	2008	2009	2010	2011	2012	2013	2014	2015	2016
	Children looked after for 12 months
	All schools	1.5	1.3	1.2	1.1	0.9	0.9	0.8	0.5	0.4	0.3	0.3	0.24	0.15	0.14	0.14	0.14	0.1
	Primary schools												0.1	0.08	0.11	0.11	0.05	0.07
	Secondary schools												0.4	0.23	0.17	0.19	0.22	0.14
	Special schools												x	x	x	x	0.16	x
	Not looked after
	All schools	0.116694	0.124008	0.120813	0.129814	0.125222	0.123041	0.12	0.12	0.108839	0.0880321	0.08	0.07	0.07	0.06	0.06	0.07	0.08
	Primary schools	0.0325903	0.03	0.030262	0.03	0.0259246	0.02	0.02	0.02	0.0235824	0.0177183	0.02	0.01	0.02	0.02	0.02	0.02	0.02
	Secondary schools	0.225635	0.237482	0.232553	0.251528	0.244946	0.243684	0.23	0.23	0.212679	0.174346	0.15	0.13	0.14	0.12	0.13	0.15	0.17
	Special schools	0.412143	0.36	0.317437	0.33	0.305408	0.23	0.2	0.2	0.186981	0.134512	0.11	0.12	0.09	0.07	0.07	0.09	0.08
	Children in need
	All schools													0.31	0.18	0.17	0.2	0.22
	Prior to 2006, data on looked after children were collected through the OC2 return and the comparison group includes all children. The data presented above from 2006 onwards are from the matched CLA-NPD dataset.
	x indicates cell suppressed due to small numbers.
	% receiving at least one fixed-term exclusion	2000	2001	2002	2003	2004	2005	2006	2007	2008	2009	2010	2011	2012	2013	2014	2015	2016
	Children looked after for 12 months
	All schools								13	12.8	12.4	11.7	11.79	11.89	10.79	10.78	10.88	11.44
	Primary schools												3.69	3.78	3.71	3.98	4.24	4.46
	Secondary schools												17.77	17.44	15.84	15.73	16.3	17.19
	Special schools												14.12	15.38	14.15	14.32	12.81	12.38
	Not looked after		Omitted previous years as no CLA data available
	All schools								3.02	2.74	2.62	2.42	2.33	2.15	1.92	1.86	1.98	2.11
	Primary schools												0.48	0.47	0.45	0.49	0.52	0.56
	Secondary schools												4.56	4.24	3.77	3.64	3.92	4.26
	Special schools												6.08	6.03	5.8	5.51	5.23	5.05
	Children in need
	All schools													7.75	6.58	6.54	7.18	7.65
	Source: CLA-NPD matched data

## Sheet: AF3 Table. Absence
	% sessions missed	2000	2001	2002	2003	2004	2005	2006	2007	2008	2009	2010	2011	2012	2013	2014	2015	2016	2017
	Children looked after for 12 months
	Authorised									4.8	4.5	4.3	4	3.4	3.3	2.9	3	2.9	3.1
	Unauthorised									1.7	1.7	1.5	1.5	1.2	1.1	1	1	1	1.2
	Persistent absentees									9.3	8.8	7.8	7.3	6.1	10.1	8.9	9	9.1	10
	Not looked after
	Authorised									5.3	5.2	5	4.7	4.1	4.2	3.5	3.5	3.4	3.4
	Unauthorised		Omitted previous years as no CLA data available							1	1.1	1	1.1	1	1.1	1.1	1.1	1.1	1.3
	Persistent absentees									7.7	7.4	6.8	6.1	5.2	13.6	10.7	11	10.5	10.8
	Children in need
	Authorised														6.5	5.6	6	5.9	6.1
	Unauthorised														3.9	3.7	3.6	3.9	4.3
	Persistent absentees																28.2	28.3	29.9
	Persistent absence from 2013 onwards is based on the 2015/16 definition of missing 10% of one's own sessions. From 2008 to 2012, the 15% definition was used (46 or more sessions of absence during the year - authorised or unauthorised)
	Source for all children looked after and not looked after 2013 onwards: CLA-NPD matched data
	Source for looked after up to 2012: outcomes for looked after children tables
	Source for not looked after up to 2012: school census absence statistical first releases
